# Supplementary material for: Oxygen conserving mitochondrial adaptations in the skeletal muscles of breath hold divers
Source: PLoS One. 2018 Sep 19;13(9):e0201401. doi: 10.1371/journal.pone.0201401 (PMC6145504; doi:10.1371/journal.pone.0201401)
Supplement: S1 Table — (XLSX) [file pone.0201401.s001.xlsx]

## Sheet: Raw data
Subject			Age	Height	Weight	Fat %	BMC	Fat	Fat free	Total	BMD	T-score	Z-score		Hb
Control			52.8077	178.5	70.8	13.4	3.163	9.646	59.185	71.994	1.352	1.5	1.5		8.3
Control			28.5558	177.5	77.4	12.7	3.159	9.993	65.399	78.551	1.361	1.6	1.6		7.5
Control			25.6372	187	80.5	10.1	4.193	8.203	69.159	81.555	1.59	3.9	3.9		10.2
Control			23.9425	186	83.5	13.7	3.793	11.018	69.416	84.227	1.455	2.5	2.5		9.06
Control			47.8166	182	87	25.8	3.589	21.824	62.72	88.133	1.386	1.8	1.8		9.4
Control			26.3244	183	81.2	10.5	3.9	8.701	70.219	82.82	1.459	2.6	2.6		8.38
Control			40.7365	188	82.5	12.3	3.929	9.774	69.4	83.103	1.44	2.4	2.4		9.07
Control			41.1636	182	90.7	24.6	3.479	22.532	65.643	91.654	1.393	1.9	1.9		9.5
Diver			31.7235	177	73.8	25.5	2.928	18.235	53.34	74.503	1.299	1	1		8.86
Diver			44.7967	183	78	21	2.982	15.922	59.828	78.732	1.169	-0.3	-0.3		9.72
Diver			44.1533	180	75.5	12.5	3.451	9.533	63.249	76.233	1.299	1	1		9
Diver			48.1999	187.5	84.5	25.1	2.94	21.254	60.375	84.569	1.151	-0.5	-0.5		9.06
Diver			26.9706	180.5	79.7	21.4	3.276	17.206	59.932	80.414	1.353	1.5	1.5		9.8
Diver			45.8371	193	93	20.1	3.533	18.05	71.925	93.508	1.332	1.3	1.3		9
Diver			48.4025	189	75.3	16.8	2.957	12.209	60.261	75.427	1.187	-0.1	-0.1		8.54
Diver			48.1999	177.5	75.8	19.4	3.068	14.869	58.671	76.608	1.287	0.9	0.9		7.5
Mean			39.0792	183.219	80.575	17.8062	3.39625	14.3106	63.6701	81.3769	1.34456	1.4375	1.4375	#DIV/0!	8.93062
Min			23.9425	177	70.8	10.1	2.928	8.203	53.34	71.994	1.151	-0.5	-0.5	0	7.5
Maks			52.8077	193	93	25.8	4.193	22.532	71.925	93.508	1.59	3.9	3.9	0	10.2
Stdafv			10.0441	4.75734	6.11855	5.70362	0.401694	5.03828	5.27889	6.09718	0.115423	1.14535	1.14535	#DIV/0!	0.754943
Mean	Control		35.873	183	81.7	15.3875	3.65062	12.7114	66.3926	82.7546	1.4295	2.275	2.275	#DIV/0!	8.92625
Min			23.9425	177.5	70.8	10.1	3.159	8.203	59.185	71.994	1.352	1.5	1.5	0	7.5
Maks			52.8077	188	90.7	25.8	4.193	22.532	70.219	91.654	1.59	3.9	3.9	0	10.2
Stdafv			11.1669	3.8266	5.99952	6.19549	0.371647	5.90611	3.91821	5.91994	0.0768245	0.777817	0.777817	#DIV/0!	0.840016
Mean	Diver		42.2854	183.438	79.45	20.225	3.14188	15.9098	60.9476	79.9992	1.25962	0.6	0.6	#DIV/0!	8.935
Min			26.9706	177	73.8	12.5	2.928	9.533	53.34	74.503	1.151	-0.5	-0.5	0	7.5
Maks			48.4025	193	93	25.5	3.533	21.254	71.925	93.508	1.353	1.5	1.5	0	9.8
Stdafv			8.24525	5.80909	6.42917	4.23717	0.244429	3.69692	5.23644	6.3465	0.0784619	0.776439	0.776439	#DIV/0!	0.718073
			0.212407	0.861357	0.481169	0.0897381	0.00598976	0.215157	0.0336521	0.384387	0.000633982	0.000718461	0.000718461	#DIV/0!	0.982449
			0.214193	0.86175	0.481225	0.0925581	0.00708282	0.21907	0.0349543	0.384459	0.000634621	0.000718466	0.000718466	#DIV/0!	0.982457

## Sheet: Definitions
BMC	Bone mineral content			Bone mass		amount of calcium & fosfat in bones
Fat mass				Fat mass		Amount of tissue with average density of 0,95 g/cm3
Fat free mass				Fat free mass		Amount of tissue with average density of 1,05 g/cm3
TLC = RV + VC
ERV = FRC - RV
FRC = ERV + RV
ITGV = ERV + RV
