# Supplementary material for: Oxygen conserving mitochondrial adaptations in the skeletal muscles of breath hold divers
Source: PLoS One. 2018 Sep 19;13(9):e0201401. doi: 10.1371/journal.pone.0201401 (PMC6145504; doi:10.1371/journal.pone.0201401)
Supplement: S2 Table — (XLSX) [file pone.0201401.s002.xlsx]

## Sheet: JO2 calculations
			Uncorrected values											Corrected for background and dry weight
			JO2 (pmol/(s*ml))											JO2 (pmol/(s*mg))
			Dry weight	Routine	LeakCI	PCI	PCI+II	ETSCI+II	ETSCII				LeakCI	PCI	PCI+II	ETSCI+II	ETSCII
			0.417	4.0406	15.2679	68.9979	99.3029	105.664	46.1925				53.848	311.546	456.894	487.404	202.167
			0.607	23.7097	32.0797	94.7752	135.037	132.914	64.4007				27.5783	234.153	366.813	359.817	134.072
			0.512	3.3809	9.1834	39.4516	85.37	88.25	46.7072				22.666	140.901	320.27	331.52	169.243
			0.697	19.8278	23.6234	57.8733	114.098	117.698	66.3077				10.8912	109.169	270.504	280.833	133.371
			1.018	1.7211	15.5518	73.3188	124.197	131.409	57.7424				27.1723	140.663	240.62	254.79	110.061
			1.061	15.3204	26.4076	64.7744	147.597	144.363	63.9573				20.8995	93.2215	249.343	243.247	91.6812
			0.721	7.1155	19.0003	58.7212	95.4941	105.405	47.9026				32.9675	143.15	245.156	272.648	113.14
			0.359	14.802	16.8636	34.0038	62.5421	61.8782	41.7868				11.4852	106.974	265.962	262.263	150.333
			0.669	6.2681	18.066	24.186	52.1239	159.039	73.0316				35.2703	53.5662	137.088	456.715	199.592
			0.68	19.1419	27.9945	34.4563	60.8896	144.85	99.7676				26.0371	45.0424	122.787	369.729	237.134
			0.552	6.4246	18.3416	47.5114	67.3485	98.9065	50.2964				43.1775	148.865	220.739	335.079	158.956
			0.984	14.8945	26.8979	59.2522	129.857	163.627	87.7326				24.3972	90.1579	233.664	302.301	148.045
			1.1	6.9113	21.5205	50.3427	91.0706	200.293	132.069				26.5622	78.9662	153.017	351.603	227.56
			0.854	16.0334	20.9841	52.0227	91.0179	126.404	95.0098				11.5941	84.2841	175.608	258.479	184.956
			1.054	1.5162	18.9258	93.3606	126.496	123.354	42.2641				33.0353	174.278	237.152	231.191	77.3205
			0.658	21.2038	22.5831	52.2459	69.4533	65.9325	40.969				4.1924	94.3529	146.655	135.953	60.0766
			1.441	3.4497	34.8262	80.0972	166.756	170.915	56.9599				43.5482	106.381	226.656	232.429	74.2681
			1.171	19.7046	26.4704	60.7204	215.554	212.435	104.302				11.5556	70.0526	334.499	329.172	144.487
			0.836	3.5994	12.6386	81.3991	133.307	147.228	51.7969				21.6249	186.124	310.305	343.608	115.305
			0.582	14.5187	16.1692	31.554	66.744	67.0566	52.2868				5.67182	58.5405	179.468	180.543	129.787
			0.735	8.7515	11.0067	47.4772	74.1975	82.4814	32.2185				6.1366	105.376	178.084	200.626	63.8558
			0.555	15.8677	18.4315	37.3882	78.504	79.3208	48.6632				9.23892	77.5514	225.716	228.66	118.182
			0.789	6.7018	8.1333	27.4468	53.8517	134.665	76.0857				3.62864	52.5856	119.518	324.368	175.878
			0.664	16.9207	18.6021	36.756	58.7725	102.008	65.3812				5.06446	59.7449	126.06	256.286	145.965
			0.759	8.1936	16.4078	58.5303	80.2471	111.531	61.8894				21.6448	132.64	189.864	272.3	141.491
			0.61	19.0447	22.8555	30.725	69.1715	98.1695	60.1626				12.4944	38.2961	164.35	259.426	134.813
			1.348	5.417	28.349	53.4684	84.5707	169.84	131.776				34.0237	71.2929	117.439	243.951	187.477
			1.255	16.0448	28.6193	61.8286	114.406	189.728	142.766				20.039	72.9622	156.751	276.786	201.946
				LeakCI	PCI	PCI+II	ETSCI+II	ETSCII
				40.7131	272.85	411.853	423.611	168.12
				16.7786	125.035	295.387	306.176	151.307
				24.0359	116.942	244.981	249.018	100.871
				22.2264	125.062	255.559	267.455	131.737
				30.6537	49.3043	129.937	413.222	218.363
				33.7873	119.512	227.201	318.69	153.5
				19.0782	81.6251	164.312	305.041	206.258
			Mean	26.7533	127.19	247.033	326.173	161.451
			SE	3.25812	26.5169	34.685	25.5299	15.4381
				18.6138	134.315	191.904	183.572	68.6985
				27.5519	88.2168	280.578	280.8	109.378
				13.6484	122.332	244.886	262.075	122.546
				7.68776	91.4637	201.9	214.643	91.0189
				4.34655	56.1652	122.789	290.327	160.922
				17.0696	85.4678	177.107	265.863	138.152
				27.0314	72.1276	137.095	260.368	194.712
			Mean	16.5642	92.8698	193.751	251.093	126.49
			SE	3.34989	10.2837	21.1267	14.4208	16.0966
			LEAK control ratios
												Mean	SE
			L/E ratio	0.0961097	0.0548006	0.0965227	0.0831031	0.0741821	0.106019	0.062543		0.0818972	0.00718393
			L/E ratio	0.101398	0.0981192	0.0520779	0.0358165	0.0149712	0.0642046	0.10382		0.067201	0.0132888
												Mean	SE
			L/P ratio	0.0988534	0.0568022	0.0981132	0.0869718	0.235911	0.148711	0.116109		0.12021	0.021977
			L/P ratio	0.0969958	0.0981971	0.0557334	0.038077	0.0353986	0.0963801	0.197173		0.0882793	0.0209726
					Mean		SE
					L/E	L/P	L/E	L/P
				Control	0.0818972	0.12021	0.00718393	0.021977
				Freediver	0.067201	0.0882793	0.0132888	0.0209726

## Sheet: JH2O2 calc
														Dry weight corrected
				Sample	Dry wt	Routine	Leak	PCI	PCI+II	ETSCI+II	ETSCII			Leak	PCI	PCI+II	ETSCI+II	ETSCII
					1.054	0.5105	0.8524	0.4318	0.3944	0.3564	0.4401			1.61746	0.819355	0.748387	0.676281	0.835104
					1.441	0.6536	0.8264	0.8318	0.6047	0.5122	0.5936			1.14698	1.15448	0.839278	0.710895	0.823872
					0.836	0.3757	0.4741	0.4314	0.3982	0.3805	0.4339			1.13421	1.03206	0.952632	0.910287	1.03804
					0.735	0.3582	0.4328	0.3877	0.409	0.3893	0.6552			1.17769	1.05497	1.11293	1.05932	1.78286
					0.789	0.3047	0.4362	0.3954	1.0401	0.3519	0.6839			1.1057	1.00228	2.6365	0.892015	1.73359
					0.759	0.3807	0.538383	0.256057	0.679641	0.212782	0.361338			1.41866	0.674721	1.79089	0.560691	0.952141
					1.348	0.407088	0.477708	0.399696	0.748704	0.316536	0.564036			0.708766	0.593021	1.11084	0.469638	0.836849
					0.417	0.3937	0.5259	0.3739	0.3476	0.337	0.6271			2.5223	1.79329	1.66715	1.61631	3.00767
					0.512	0.3523	0.4054	0.4218	0.4078	0.3864	0.5703			1.58359	1.64766	1.59297	1.50938	2.22773
					1.018	0.4286	0.4566	0.4745	0.4324	0.4235	0.5923			0.897053	0.93222	0.849509	0.832024	1.16365
					0.721	0.365	0.4103	0.3962	0.4199	0.4122	0.5776			1.13814	1.09903	1.16477	1.14341	1.60222
					0.669	0.2917	0.3084	0.3342	0.7338	0.2786	0.4052			0.921973	0.999103	2.19372	0.832885	1.21136
					0.552	0.24823	0.214722	0.248914	0.499803	0.206364	0.229767			0.777979	0.901861	1.81088	0.747697	0.832487
					1.1	0.3267	0.2826	0.3276	0.6578	0.2716	0.3024			0.513818	0.595636	1.196	0.493818	0.549818
														PMG	+ADP	+Succ	+FCCP	+Rot
													Control	1.19355	1.1384	1.49643	1.02507	1.51356
													SE	0.254352	0.161998	0.171986	0.156714	0.322073
													Freediver	1.18707	0.904411	1.31306	0.754161	1.14321
													SE	0.106766	0.0798849	0.255138	0.0791055	0.161542
				JO2								JH2O2							JH2O2/JO2
					PMG	+ADP	+Succ	+FCCP	+Rot			PMG	+ADP	+Succ	+FCCP	+Rot			PMG	+ADP	+Succ	+FCCP	+Rot
				Diver	33.0353	174.278	237.152	231.191	77.3205			1.61746	0.819355	0.748387	0.676281	0.835104		Diver	0.0489615	0.00470143	0.00315572	0.0029252	0.0108006
				Diver	43.5482	106.381	226.656	232.429	74.2681			1.14698	1.15448	0.839278	0.710895	0.823872		Diver	0.0263382	0.0108523	0.00370287	0.00305855	0.0110932
				Diver	21.6249	186.124	310.305	343.608	115.305			1.13421	1.03206	0.952632	0.910287	1.03804		Diver	0.0524493	0.00554501	0.00306999	0.0026492	0.00900254
				Diver	6.1366	105.376	178.084	200.626	63.8558			1.17769	1.05497	1.11293	1.05932	1.78286		Diver	0.191912	0.0100114	0.00624943	0.00528008	0.0279201
				Diver	3.62864	52.5856	119.518	324.368	175.878			1.1057	1.00228	2.6365	0.892015	1.73359		Diver	0.304715	0.01906	0.0220594	0.00275001	0.00985675
				Diver	21.6448	132.64	189.864	272.3	141.491			1.41866	0.674721	1.79089	0.560691	0.952141		Diver	0.065543	0.00508688	0.00943245	0.00205909	0.00672935
				Diver	34.0237	71.2929	117.439	243.951	187.477			0.708766	0.593021	1.11084	0.469638	0.836849		Diver	0.0208315	0.00831809	0.00945886	0.00192513	0.00446374
				Control	53.848	311.546	456.894	487.404	202.167			2.5223	1.79329	1.66715	1.61631	3.00767		Control	0.0468412	0.00575609	0.00364887	0.00331615	0.0148771
				Control	22.666	140.901	320.27	331.52	169.243			1.58359	1.64766	1.59297	1.50938	2.22773		Control	0.0698664	0.0116937	0.00497383	0.00455289	0.0131629
				Control	27.1723	140.663	240.62	254.79	110.061			0.897053	0.93222	0.849509	0.832024	1.16365		Control	0.0330135	0.00662731	0.00353049	0.00326553	0.0105728
				Control	32.9675	143.15	245.156	272.648	113.14			1.13814	1.09903	1.16477	1.14341	1.60222		Control	0.0345231	0.00767745	0.00475115	0.00419373	0.0141613
				Control	35.2703	53.5662	137.088	456.715	199.592			0.921973	0.999103	2.19372	0.832885	1.21136		Control	0.0261402	0.0186517	0.0160023	0.00182364	0.00606918
				Control	43.1775	148.865	220.739	335.079	158.956			0.777979	0.901861	1.81088	0.747697	0.832487		Control	0.0180182	0.00605824	0.00820373	0.0022314	0.00523723
				Control	26.5622	78.9662	153.017	351.603	227.56			0.513818	0.595636	1.196	0.493818	0.549818		Control	0.019344	0.00754293	0.00781613	0.00140448	0.00241615
																			Leak	+ADP	+Succ	+FCCP	+Rot
																		Control	0.0353924	0.00914392	0.00698951	0.00296969	0.00949953
																		SE	0.00685039	0.00175218	0.00165893	0.000450416	0.00186019
																		Freediver	0.101536	0.00908216	0.00816125	0.00294961	0.0114095
																		SE	0.040263	0.00190114	0.00254	0.000420211	0.00289261
