# Supplementary material for: Oxygen conserving mitochondrial adaptations in the skeletal muscles of breath hold divers
Source: PLoS One. 2018 Sep 19;13(9):e0201401. doi: 10.1371/journal.pone.0201401 (PMC6145504; doi:10.1371/journal.pone.0201401)
Supplement: S3 Table — (XLSX) [file pone.0201401.s003.xlsx]

## Sheet: Sheet1
	PDH-E1-alpha total
	FD1	FD2	FD3	FD4	FD5	FD6	FD7	FD8					til stat
	Lane 2	Lane 4	Lane 6	Lane 8	Lane 2	Lane 4	Lane 6	Lane 8					FD1	1.58283		K2	1.78383
	Volume	Volume	Volume	Volume	Volume	Volume	Volume	Volume	AVERAGE	SE			FD2	5.47696		K3	4.96832
	1.58283	5.47696	2.79283	2.68858	1.01042	2.13634	1.33369	2.74991	2.47145	0.492663			FD3	2.79283		K4	0.566663
													FD4	2.68858		K5	3.60174
	K2	K3	K4	K5	K8	K6							FD5	1.01042		K8	1.78117
	Lane 3	Lane 5	Lane 7	Lane 3	Lane 5	Lane 7							FD6	2.13634		K6	0.493764
	Volume	Volume	Volume	Volume	Volume	Volume			AVERAGE	SE			FD7	1.33369
	1.78383	4.96832	0.566663	3.60174	1.78117	0.493764			2.19925	0.720095			FD8	2.74991
													Rep blot
	SOD2
	FD1	FD2	FD3	FD4	FD5	FD6	FD7	FD8					til stat
	Lane 2	Lane 4	Lane 6	Lane 8	Lane 2	Lane 4	Lane 6	Lane 8					FD1	0.350929		K2	0.857671
	Volume	Volume	Volume	Volume	Volume	Volume	Volume	Volume	AVERAGE	SE			FD2	7.29063		K3	3.42965
	0.350929	7.29063	3.57882	1.84462	1.58079	2.09019	1.11547	2.10384	2.49441	0.758859			FD3	3.57882		K4	0.277891
													FD4	1.84462		K5	8.16896
	K2	K3	K4	K5	K8	K6							FD5	1.58079		K8	1.32569
	Lane 3	Lane 5	Lane 7	Lane 3	Lane 5	Lane 7							FD6	2.09019		K6	0.0696313
	Volume	Volume	Volume	Volume	Volume	Volume			AVERAGE	SE			FD7	1.11547
	0.857671	3.42965	0.277891	8.16896	1.32569	0.0696313			2.35491	1.26222			FD8	2.10384
													Rep blot
	Catalase
	FD1	FD2	FD3	FD4	FD5	FD6	FD7	FD8					til stat
	Lane 2	Lane 4	Lane 6	Lane 8	Lane 2	Lane 4	Lane 6	Lane 8					FD1	0.636392		K2	1.16616
	Volume	Volume	Volume	Volume	Volume	Volume	Volume	Volume	AVERAGE	SE			FD2	0.730736		K3	1.51473
	0.636392	0.730736	0.699008	2.02002	0.58161	0.479456	0.844163	1.26363	0.906877	0.179591			FD3	0.699008		K4	0.895595
													FD4	2.02002		K5	1.37628
	K2	K3	K4	K5	K8	K6							FD5	0.58161		K8	0.577211
	Lane 3	Lane 5	Lane 7	Lane 3	Lane 5	Lane 7							FD6	0.479456		K6	0.746542
	Volume	Volume	Volume	Volume	Volume	Volume			AVERAGE	SE			FD7	0.844163
	1.16616	1.51473	0.895595	1.37628	0.577211	0.746542			1.04609	0.150033			FD8	1.26363
													Rep blot
	Hexokinase II
	FD1	FD2	FD3	FD4	FD5	FD6	FD7	FD8					til stat
	Lane 2	Lane 4	Lane 6	Lane 8	Lane 2	Lane 4	Lane 6	Lane 8					FD1	0.185254		K2	0.324095
	Volume	Volume	Volume	Volume	Volume	Volume	Volume	Volume	AVERAGE	SE			FD2	1.45048		K3	0.747762
	0.185254	1.45048	0.405676	0.313464	1.00447	0.500777	0.702708	2.09547	0.832288	0.231608			FD3	0.405676		K4	0.550744
													FD4	0.313464		K5	3.05416
	K2	K3	K4	K5	K8	K6							FD5	1.00447		K8	2.21746
	Lane 3	Lane 5	Lane 7	Lane 3	Lane 5	Lane 7							FD6	0.500777		K6	0.884691
	Volume	Volume	Volume	Volume	Volume	Volume			AVERAGE	SE			FD7	0.702708
	0.324095	0.747762	0.550744	3.05416	2.21746	0.884691			1.29649	0.443846			FD8	2.09547
													Rep blot
	GLUT4
	FD1	FD2	FD3	FD4	FD5	FD6	FD7	FD8					til stat
	Lane 2	Lane 4	Lane 6	Lane 8	Lane 2	Lane 4	Lane 6	Lane 8					FD1	0.959622		K2	0.799795
	Volume	Volume	Volume	Volume	Volume	Volume	Volume	Volume	AVERAGE	SE			FD2	1.31547		K3	1.16101
	0.959622	1.31547	1.49108	0.813481	1.0929	0.838127	1.36088	0.970737	1.10529	0.0900736			FD3	1.49108		K4	0.480436
													FD4	0.813481		K5	1.13872
	K2	K3	K4	K5	K8	K6							FD5	1.0929		K8	1.31285
	Lane 3	Lane 5	Lane 7	Lane 3	Lane 5	Lane 7							FD6	0.838127		K6	0.254102
	Volume	Volume	Volume	Volume	Volume	Volume			AVERAGE	SE			FD7	1.36088
	0.799795	1.16101	0.480436	1.13872	1.31285	0.254102			0.857818	0.17206			FD8	0.970737
													Rep blot
