# Supplementary material for: Oxygen conserving mitochondrial adaptations in the skeletal muscles of breath hold divers
Source: PLoS One. 2018 Sep 19;13(9):e0201401. doi: 10.1371/journal.pone.0201401 (PMC6145504; doi:10.1371/journal.pone.0201401)
Supplement: S4 Table — (XLSX) [file pone.0201401.s004.xlsx]

## Sheet: Ark1
Coomassie staining				Stain Free
Subject	MHCI	MHCII		Subject	MHCI	MHCII
F1	0.47	0.53		F1	0.47	0.53
F2	0.62	0.38		F2	0.6	0.4
F3	0.63	0.37		F3	0.67	0.33
F4	0.6	0.4		F4	0.64	0.36
F5	0.43	0.57		F5	0.42	0.58
F6	0.51	0.49		F6	0.59	0.41
F7	0.68	0.32		F7	0.76	0.24
F8	0.65	0.35		F8	0.69	0.31
Mean	0.57	0.43		Mean	0.6	0.4
SD	0.09	0.09		SD	0.11	0.11
K2	0.43	0.57		K2	0.45	0.55
K3	0.46	0.54		K3	0.6	0.4
K4	0.55	0.45		K4	0.5	0.5
K5	0.83	0.17		K5	0.87	0.13
K8	0.46	0.54		K8	0.48	0.52
K6	0.58	0.42		K6	0.57	0.43
Mean	0.55	0.45		Mean	0.58	0.42
SD	0.15	0.15		SD	0.15	0.15
